# Supplementary material for: Altered TMPRSS2 usage by SARS-CoV-2 Omicron impacts infectivity and fusogenicity
Source: Nature. 2022 Feb 1;603(7902):706–14. doi: 10.1038/s41586-022-04474-x (PMC8942856; doi:10.1038/s41586-022-04474-x)
Supplement: Supplementary file 4 — Source Data Fig. 1 [file 41586_2022_4474_MOESM4_ESM.xlsx]

## Sheet: AZ
	Delta				Omicron
	1 month post 2nd dose	6 months post 2nd dose	1 month post booster			1 month post 2nd dose	6 months post 2nd dose	1 month post booster
44	285.01	70.3332	3362.99		44	20	20	106.754
40	54.2259	20	910.883		40	20	20	20
7	109.937	37.7903	831.702		7	20	20	59.8713
6	83.5655	20	211.364		6	20	20	20
46	20	20	228.865		46	20	20	20
51	333.94	47.743	2196.07		51	20	20	65.4165
52	20	20	20		52	20	20	20
1	25.5078	20	432.981		1	20	20	40.7268
22	20	20	576.95		22	20	20	20
30	20	20	20		30	20	20	20
38	20	20	366.254		38	20	20	20
21	20	20	76.7844		21	20	20	20
50	20	20	170.094		50	20	20	20
17	20	20	20		17	20	20	20
25	20	76.1132	109.953		25	20	20	109.931
58	20	20	945.186		58	20	20	107.668
14	20	20	320.692		14	20	33.814	59.3649

## Sheet: Pfizer
	Delta						Omicron
	1 month post 2nd dose	6 months post 2nd dose	1 month post booster				1 month post 2nd dose	6 months post 2nd dose	1 month post booster
24	8346	499.6	8221			24	974.5	20	3709
25	5429	568.9	7825			25	4696	20	3189
41	20	20	2384			41	20	20	805.1
54	2196	541.3	66407			54	4511	526.8	44148
56	1660	102.2	2268			56	327.4	30.83	1038
58	187.9	20	2128			58	20	20	822.2
59	4638	3994	67906			59	235.8	277.2	5580
61	2620	399	11615			61	156.3	20	1076
64	437.4	98.07	3950			64	676.6	234.9	567.1
66	166.3	36.1	12194			66	23.18	20	4634
70	604.3	65.99	2546			70	20	20	817.1
74	3085	494.7	10896			74	331.3	55.86	3558
76	383.6	140.1	80649			76	20	20	9479
80	20	771.5	9125			80	20	76.56	1368
81						81
99	5965	493.1	11641			99	608.9	20	1974
107	110.7	74.41	325.1			107	60.28	74.28	94.13
120	829.6	258.5	19153			120	20	20	1702
146	9572	4681	41212			146	264.8	20	1761
