# Supplementary material for: Altered TMPRSS2 usage by SARS-CoV-2 Omicron impacts infectivity and fusogenicity
Source: Nature. 2022 Feb 1;603(7902):706–14. doi: 10.1038/s41586-022-04474-x (PMC8942856; doi:10.1038/s41586-022-04474-x)
Supplement: Supplementary file 5 — Source Data Fig. 2 [file 41586_2022_4474_MOESM5_ESM.xlsx]

## Sheet: replication data live virus 
		B.1.617.2	Ct				Viral RNA (copies/ml)
		0 h	30.6251	31.3039	30.7843	31.0175	9639.24	5885.74	8586.1	7247.67
CALU-3		6 h	30.6344	30.5	30.9535	30.4873	9574.66	10556.8	7592.65	10654.7
		24 h	27.0018	23.8979	23.1792	24.9704	134170	1.2803e+06	2.15841e+06	587193
		48 h	19.0016	18.6369	18.7235	19.3071	4.49446e+07	5.85825e+07	5.50121e+07	3.59966e+07
		B.1.1.529	Ct				Viral RNA (copies/ml)
		0 h	30.0578	29.6755	29.8902	30.5365	14558.6	19220.8	16444.2	10280.8
		6 h	29.8732	29.5513	29.8916	35.1519	16648.4	21035.4	16427.6	359.159
		24 h	27.4414	28.4297	29.2769	29.7459	97477.9	47530.5	25679.5	18262.4
		48 h	20.9931	22.2972	23.4157	24.5031	1.05712e+07	4.0975e+06	1.81759e+06	824683
		Average		B.1.617.2	B.1.1.529
		0 h		7839.69	15126.1
		6 h		9594.71	13617.6
		24 h		1.04002e+06	47237.6
		48 h		4.86339e+07	4.32774e+06
		SD		B.1.617.2	B.1.1.529
		0 h		1411.02	3252.07
		6 h		1230.64	7872.29
		24 h		763896	30937.4
		48 h		8.84543e+06	3.79492e+06
hNEC
			1000TCID50/100 uL
			B.1.617.2
		Day 0	11497.7	15515.2	18973.7	24196.2
		Day 1	2648.41	2868.26	4147.13	4013.31
		Day 2	201039	1.19591e+06	113136	157251
			B.1.1.529
		Day 0	5162.17	15359.9	5986.82	12336.9	3959.61
		Day 1	3982.03	9426.6	2526.07	2986.28	2349.41
		Day 2	613702	64951	37161.8	127134	351296
		AVE	B.1.617.2	B.1.1.529
		Day 0	1.75.E+04	8.56.E+03
		Day 1	3.42.E+03	4.25.E+03
		Day 2	4.17.E+05	2.39.E+05
		SD	B.1.617.2	B.1.1.529
		Day 0	4662.87	4468.41
		Day 1	667.177	2647.64
		Day 2	450872	217512
HaLa-ACE2/TMPRSS2		TCID50
h.p.i.	Delta				Omicron
0	1000	1000	1000	1000	1000	1000	1000	1000
24	10000	6810	14700	6810	1000	1000	1000	1000
48	46400	100000	215000	100000	4640	31600	31600	14700

## Sheet: Distance from NC
Cell ID	Count	Omicron(μm)		Cell ID	Count	Delta(μm)
Cell 1	1	45.2943		Cell 1	1	42.5609		Fig 2i		Descriptive statistics
Cell 1	2	43.3712		Cell 1	2	42.197					Omicron	Delta
Cell 1	3	43.3485		Cell 1	3	42.1818				Minimum	0	0
Cell 1	4	42.4443		Cell 1	4	42.16				25% Percentile	3.478	5.733
Cell 1	5	41.5477		Cell 1	5	41.3629				Median	12.76	15.42
Cell 1	6	40.3917		Cell 2	1	41.1826				75% Percentile	23	27.29
Cell 3	1	5e-06		Cell 2	2	39.6133				Maximum	45.29	42.56
Cell 3	2	1.2e-05		Cell 2	3	39.4644				Range	45.29	42.56
Cell 3	3	4.3e-05		Cell 2	4	39.1004
Cell 3	4	1e-06		Cell 2	5	38.2052				Mean	15.33	16.77
Cell 3	5	9e-06		Cell 2	6	37.2642				Std. Deviation	13.58	13.03
Cell 3	6	2.4e-05		Cell 2	7	35.1811				Std. Error of Mean	1.266	1.215
Cell 3	1	38.3208		Cell 3	1	1e-05
Cell 3	2	37.972		Cell 3	2	1e-05				Lower 95% CI of mean	12.83	14.37
Cell 3	3	37.1138		Cell 3	3	1e-05				Upper 95% CI of mean	17.84	19.18
Cell 3	4	36.7856		Cell 3	4	1e-05
Cell 3	5	36.6217		Cell 3	5	0.064773
Cell 3	6	34.8485		Cell 3	6	9e-06				P value	0.4128
Cell 3	7	34.5208		Cell 3	7	3.9e-05				P value summary	ns
Cell 3	8	34.1064		Cell 3	8	1e-05				Significantly different (P < 0.05)?	No
Cell 3	9	33.8708		Cell 3	9	1e-05
Cell 3	10	32.8765		Cell 3	10	1e-05
Cell 3	11	32.0333		Cell 3	11	1e-05
Cell 3	12	31.3689		Cell 3	12	3e-05
Cell 3	13	30.689		Cell 3	13	2.2e-05
Cell 4	1	1.2e-05		Cell 3	14	9e-06
Cell 4	2	8.1e-05		Cell 4	1	3e-06
Cell 4	3	8.1e-05		Cell 4	2	5e-06
Cell 4	4	8.1e-05		Cell 4	3	7e-06
Cell 4	5	1.2e-05		Cell 4	4	8e-06
Cell 5	1	1.2e-05		Cell 5	1	34.8913
Cell 5	2	1.2e-05		Cell 5	2	34.8901
Cell 5	3	1.2e-05		Cell 5	3	34.4136
Cell 5	4	8.1e-05		Cell 5	4	34.2455
Cell 5	5	1.2e-05		Cell 5	5	33.7523
Cell 5	6	5e-06		Cell 5	6	32.2485
Cell 5	7	2.1e-05		Cell 5	7	31.1769
Cell 6	1	26.8398		Cell 6	1	31.1663
Cell 6	2	26.125		Cell 6	2	30.9523
Cell 6	3	24.3197		Cell 6	3	30.1424
Cell 6	4	23.0439		Cell 6	4	30.1273
Cell 6	5	22.9955		Cell 6	5	29.1235
Cell 6	6	22.9955		Cell 7	1	29.089
Cell 6	7	22.8515		Cell 7	2	28.3629
Cell 6	8	22.1515		Cell 7	3	27.9716
Cell 6	9	22.0958		Cell 7	4	27.7879
Cell 7	1	21.1614		Cell 7	5	27.2875
Cell 7	2	20.753		Cell 7	6	26.7841
Cell 7	3	19.8015		Cell 8	1	26.6981
Cell 7	4	19.3405		Cell 8	2	25.5099
Cell 7	5	19.111		Cell 8	3	25.0879
Cell 7	6	18.1299		Cell 8	4	24.8352
Cell 8	7	18.0837		Cell 8	5	24.0121
Cell 8	8	17.9114		Cell 8	6	23.5239
Cell 8	9	17.3061		Cell 9	1	23.2693
Cell 8	10	16.9341		Cell 9	2	23.117
Cell 8	11	16.2788		Cell 9	3	23.0803
Cell 9	1	2.1e-05		Cell 9	4	22.7538
Cell 9	2	2.1e-05		Cell 9	5	22.3845
Cell 9	3	8.1e-05		Cell 9	6	21.9375
Cell 9	4	8.1e-05		Cell 10	1	21.6515
Cell 9	5	8.1e-05		Cell 10	2	21.3871
Cell 9	6	1.2e-05		Cell 10	3	20.911
Cell 10	1	5e-06		Cell 10	4	20.2508
Cell 10	2	9e-06		Cell 10	5	19.1061
Cell 10	3	0.000989		Cell 10	6	18.7621
Cell 10	4	0.000989		Cell 10	7	18.2977
Cell 11	1	16.1352		Cell 10	8	17.4746
Cell 11	2	15.3447		Cell 10	9	17.4663
Cell 11	3	15.2966		Cell 11	1	17.3121
Cell 11	4	15.0614		Cell 11	2	17.161
Cell 11	5	14.7205		Cell 11	3	16.4057
Cell 11	6	14.4114		Cell 11	4	15.9091
Cell 11	7	14.2015		Cell 11	5	15.7807
Cell 12	1	13.6845		Cell 11	6	15.5447
Cell 12	2	13.6701		Cell 11	7	15.4189
Cell 12	3	13.3924		Cell 11	8	15.4
Cell 12	4	13.2636		Cell 12	1	15.0939
Cell 12	5	13.2008		Cell 12	2	14.9477
Cell 12	6	12.7841		Cell 12	3	13.8409
Cell 12	7	12.7617		Cell 12	4	13.6273
Cell 13	1	11.9318		Cell 12	5	13.4727
Cell 13	2	11.7905		Cell 12	6	12.5818
Cell 13	2	10.7379		Cell 12	7	11.7886
Cell 13	3	10.6712		Cell 12	8	10.8091
Cell 13	4	10.5485		Cell 12	9	10.3625
Cell 13	5	10.5026		Cell 13	1	10.1814
Cell 13	6	10.3765		Cell 13	2	9.9053
Cell 13	7	9.97689		Cell 13	3	9.24129
Cell 14	1	9.09091		Cell 13	4	8.91061
Cell 14	2	8.91098		Cell 13	5	8.59924
Cell 14	3	8.44167		Cell 13	6	8.21667
Cell 14	4	8.28182		Cell 13	7	8.17311
Cell 14	5	7.99015		Cell 14	1	7.94773
Cell 14	6	7.94167		Cell 14	2	7.76098
Cell 15	1	7.02235		Cell 14	3	7.48106
Cell 15	2	7.02045		Cell 14	4	7.3678
Cell 15	3	6.31894		Cell 14	5	7.1447
Cell 15	4	5.95606		Cell 14	6	7.11136
Cell 15	5	5.49242		Cell 14	7	6.81818
Cell 16	1	5.22955		Cell 14	8	6.52689
Cell 16	2	5.21705		Cell 14	9	6.10417
Cell 16	3	5.08674		Cell 14	10	5.88636
Cell 16	4	4.74432		Cell 15	1	5.88523
Cell 16	5	4.27121		Cell 15	2	5.73333
Cell 16	6	4.22197		Cell 15	3	5.04015
Cell 16	7	4.08561		Cell 15	4	4.81705
Cell 16	8	3.74583		Cell 15	5	4.6553
Cell 16	9	3.58333		Cell 15	6	4.56856
Cell 17	1	3.47803		Cell 15	7	3.97727
Cell 17	2	3.45189		Cell 15	8	3.33409
Cell 17	3	3.33788		Cell 15	9	3.11629
Cell 17	4	3.07917		Cell 16	1	2.90417
Cell 17	5	2.87045		Cell 16	2	2.65151
Cell 17	6	2.66894		Cell 16	3	2.59735
Cell 17	7	2.56099		Cell 16	4	1.89394
Cell 17	8	2.56061		Cell 16	5	1.03144
Cell 17	9	2.55076		Cell 16	6	0.418939
Cell 17	10	0.999243		Cell 17	1	0.378788
Cell 17	11	0.99053		Cell 17	2	0.366667
Cell 17	12	0.929546		Cell 17	3	0.149243
Cell 18	1	0.000989		Cell 17	4	0.064773
Cell 18	2	0.000989		Cell 17	5	0.018939
Cell 18	3	1.1e-05		Cell 17	6	0.002652
Cell 18	4	1.9e-05		Cell 18	1	1e-05
Cell 18	5	1.12e-05		Cell 18	2	0
Cell 19	1	40.1715		Cell 18	3	1e-05
Cell 19	2	40.1318		Cell 18	4	1e-05
Cell 19	3	39.7727		Cell 18	5	1e-05
Cell 19	4	38.6212		Cell 19	1	0
Cell 19	5	38.4212		Cell 19	2	6e-06
Cell 20	1	0.859848		Cell 19	3	1e-06
Cell 20	2	0.805303		Cell 19	4	2e-06
Cell 20	3	0.506818		Cell 19	5	1e-05
Cell 20	4	0.496591		Cell 19	6	0
Cell 20	5	0.425		Cell 20	1	1e-05
Cell 20	6	0.354924		Cell 20	2	1e-05
Cell 21	1	0.156439		Cell 20	3	1e-05
Cell 21	2	0.097728		Cell 20	4	0
Cell 21	3	0.063258		Cell 20	5	7.3e-05
Cell 21	4	0.031061		Cell 20	6	9e-05
Cell 21	5	0.028409		Cell 20	7	1.2e-05
Cell 21	6	0.006818		Cell 20	8	1.9e-05
				Cell 20	9	9.8e-06

## Sheet: Co-localisation coefficient
	Cell ID	Omicron S-Golgi		Cell ID	Delta S-Golgi		Descriptive statistics
	1	0.12		1	0.1			Omicron S-Golgi	Delta S-Golgi
	2	0.22		2	0.2		Minimum	0.02	0
	3	0.1		3	0.21		25% Percentile	0.1	0.1
	4	0.28		4	0		Median	0.115	0.17
	5	0.1		5	0.12		75% Percentile	0.24	0.2025
	6	0.02		6	0.2		Maximum	0.28	0.27
	7	0.1		7	0.1		Range	0.26	0.27
	8	0.23		8	0.19
	9	0.11		9	0.27		Mean	0.155	0.154
	10	0.27		10	0.15		Std. Deviation	0.08772	0.07662
							Std. Error of Mean	0.02774	0.02423
		Fig 2 j
							P value	0.9786
							P value summary	ns
							Significantly different (P < 0.05)?	No
