# Supplementary material for: Altered TMPRSS2 usage by SARS-CoV-2 Omicron impacts infectivity and fusogenicity
Source: Nature. 2022 Feb 1;603(7902):706–14. doi: 10.1038/s41586-022-04474-x (PMC8942856; doi:10.1038/s41586-022-04474-x)
Supplement: Supplementary file 6 — Source Data Fig. 3 [file 41586_2022_4474_MOESM6_ESM.xlsx]

## Sheet: upper v lower airway
Sample	Target	Cq	ΔCT	Fold change
Lower 1	GAPDH	18.7162
Lower 2	GAPDH	18.6851
Lower 3	GAPDH	18.6205
Lower 4	GAPDH	18.5785
Lower 1	TMPRSS2	25.6043	-6.88812	0.00844247
Lower 2	TMPRSS2	25.392	-6.70688	0.00957255
Lower 3	TMPRSS2	25.7818	-7.16129	0.00698612
Lower 4	TMPRSS2	25.7067	-7.12826	0.00714794
Upper 1	GAPDH	17.5011
Upper 2	GAPDH	17.485
Upper 3	GAPDH	17.4157
Upper 4	GAPDH	17.4802
Upper 1	TMPRSS2	24.8356	-7.33457	0.00619548
Upper 2	TMPRSS2	24.8596	-7.3746	0.00602592
Upper 3	TMPRSS2	24.7101	-7.2944	0.00637042
Upper 4	TMPRSS2	25.3749	-7.89474	0.00420191

## Sheet: cells organoids
Sample	Target	Cq
CALU 3 46	GAPDH	19.2356	19.2273
CALU 3 46	GAPDH	19.219
CALU 3 46	ACE2	27.9836	-8.75635	0.00231247
CALU 3 46	ACE2	27.8879	-8.6606	0.00247115
CALU 3 46	ACE2	27.8264	-8.59915	0.00257868
CALU 3 46	ACE2	27.6623	-8.43498	0.00288947
CALU 3 46	TMPRSS2	27.0749	-7.84766	0.00434129
CALU 3 46	TMPRSS2	26.9898	-7.76251	0.00460525
CALU 3 46	TMPRSS2	27.0515	-7.82422	0.0044124
CALU 3 46	TMPRSS2	26.7305	-7.50323	0.00551191
CACO 47	GAPDH	18.5047	18.4515
CACO 47	GAPDH	18.3983
CACO 47	ACE2	25.6014	-7.14988	0.00704158
CACO 47	ACE2	25.5086	-7.05717	0.00750894
CACO 47	ACE2	25.723	-7.27158	0.00647198
CACO 47	ACE2	25.405	-6.95357	0.00806801
CACO 47	TMPRSS2	24.8062	-6.35468	0.0122194
CACO 47	TMPRSS2	24.8602	-6.40868	0.0117705
CACO 47	TMPRSS2	24.8656	-6.41413	0.0117261
CACO 47	TMPRSS2	24.7166	-6.26513	0.013002
CALU XX 48	GAPDH	18.9136	18.9326
CALU XX 48	GAPDH	18.9516
CALU XX 48	ACE2	28.0726	-9.14	0.0017725
CALU XX 48	ACE2	27.63	-8.69745	0.00240883
CALU XX 48	ACE2	27.6169	-8.68436	0.00243079
CALU XX 48	ACE2	27.9903	-9.0577	0.00187655
CALU XX 48	TMPRSS2	24.1417	-5.20915	0.0270327
CALU XX 48	TMPRSS2	24.1802	-5.24761	0.0263215
CALU XX 48	TMPRSS2	24.2862	-5.35363	0.0244566
CALU XX 48	TMPRSS2	24.2315	-5.29896	0.0254013
293T T2	GAPDH	18.3744	18.3666
293T T2	GAPDH	18.3588
293T T2	ACE2	25.6847	-7.31807	0.00626672
293T T2	ACE2	25.5664	-7.19985	0.00680189
293T T2	ACE2	25.4871	-7.12051	0.00718644
293T T2	ACE2	25.6448	-7.27824	0.00644214
293T T2	TMPRSS2	30.0905	-11.7239	0.000295627
293T T2	TMPRSS2	29.8193	-11.4527	0.000356769
293T T2	TMPRSS2	30.3638	-11.9972	0.000244614
293T T2	TMPRSS2	30.2593	-11.8927	0.000262996
HELA	GAPDH	17.1938	17.3048
HELA	GAPDH	17.4157
HELA	ACE2	23.1597	-5.85498	0.0172773
HELA	ACE2	23.1055	-5.80078	0.0179387
HELA	ACE2	23.1017	-5.7969	0.017987
HELA	ACE2	23.0538	-5.74907	0.0185934
HELA	TMPRSS2	29.6484	-12.3436	0.0001924
HELA	TMPRSS2	29.5484	-12.2436	0.000206203
HELA	TMPRSS2	30.3094	-13.0046	0.000121678
HELA	TMPRSS2	30.2533	-12.9486	0.000126501
