# Supplementary material for: Altered TMPRSS2 usage by SARS-CoV-2 Omicron impacts infectivity and fusogenicity
Source: Nature. 2022 Feb 1;603(7902):706–14. doi: 10.1038/s41586-022-04474-x (PMC8942856; doi:10.1038/s41586-022-04474-x)
Supplement: Supplementary file 7 — Source Data Fig. 4 [file 41586_2022_4474_MOESM7_ESM.xlsx]

## Sheet: Delta_foci size
	foci size			foci size		foci size			foci size				foci size
	EXP01			EXP02		EXP06			EXP03				EXP05
	DELTA_EXP01_21DEC21_P1	DELTA_EXP01_21DEC21_P2	DELTA_EXP01_21DEC21_P3	DELTA_EXP02_22DEC21_P1	DELTA_EXP02_22DEC21_P2	DELTA_EXP06_29DEC21_P1	DELTA_EXP06_29DEC21_P2	DELTA_EXP06_29DEC21_P3	DELTA_EXP03_23DEC21_P1	DELTA_EXP03_23DEC21_P2	DELTA_EXP03_23DEC21_P3	DELTA_EXP03_23DEC21_P4	DELTA_EXP05_28DEC21_P1	DELTA_EXP05_28DEC21_P2
A	6.19199	9.0947	7.95763	9.59081	11.4612	7.64488	8.53784	7.41658	7.75397	7.53931	7.29353	7.4089	9.2224	9.619
B	6.45697	9.62566	6.74535	8.76952	11.2098	7.99851	6.51966	7.19695	8.26665	8.66466	8.27058	8.15821	10.5781	9.06092
C	5.98812	9.17028	6.14112	9.04752	10.0353	7.97758	7.03166	7.73165	9.14499	7.55637	8.91405	8.39239	9.6688	7.7032
D	6.25057	8.868	6.9937	9.2154	11.8202	9.16958	6.70505	7.41187	7.32666	5.20559	9.20664	7.88189	10.5949	8.93181
E	6.31286	8.91382	5.63017	10.0703	10.5376	7.78115	5.88693	5.95086	6.9516	5.58767	7.4294	8.30031	8.74639	10.4717
F	5.22445	10.5135	6.03003	9.85537	10.7963	8.11088	7.10847	6.69408	7.33258	6.0663	7.35334	10.576	10.3651	9.30824
G	4.83234	9.90526	6.41665	9.68072	12.689	7.84637	6.88547	7.06174	8.18502	8.02002	7.97152	8.59517	10.2603	11.9162
H	5.3618	8.00049	7.93097	8.78051	10.4759	9.47409	6.84659	6.19708	9.79665	7.86256	6.4984	9.68339	13.9359	15.664

## Sheet: Delta_foci #
	foci #			foci #		foci #			foci #				foci #
	EXP01			EXP02		EXP06			EXP03				EXP05
	DELTA_EXP01_21DEC21_P1	DELTA_EXP01_21DEC21_P2	DELTA_EXP01_21DEC21_P3	DELTA_EXP02_22DEC21_P1	DELTA_EXP02_22DEC21_P2	DELTA_EXP06_29DEC21_P1	DELTA_EXP06_29DEC21_P2	DELTA_EXP06_29DEC21_P3	DELTA_EXP03_23DEC21_P1	DELTA_EXP03_23DEC21_P2	DELTA_EXP03_23DEC21_P3	DELTA_EXP03_23DEC21_P4	DELTA_EXP05_28DEC21_P1	DELTA_EXP05_28DEC21_P2
A	86	88	63	55	79	90	58	83	61	79	67	70	130	104
B	76	96	62	83	100	99	79	68	63	83	69	69	123	105
C	84	90	57	69	96	117	58	55	62	59	49	63	123	89
D	80	101	70	86	93	93	61	83	50	63	49	58	124	70
E	72	96	56	88	80	78	64	65	60	66	55	63	143	110
F	90	94	83	103	93	103	63	56	65	71	55	51	109	116
G	83	101	74	102	105	96	109	88	66	78	50	63	156	111
H	68	105	81	107	68	103	79	66	81	75	67	46	159	122

## Sheet: omicron_foci size
	foci size			foci size		foci size			foci size				foci size
	EXP01			EXP02		EXP06			EXP03				EXP05
	Omicron_EXP01_21DEC21_P1	Omicron_EXP01_21DEC21_P2	Omicron_EXP01_21DEC21_P3	Omicron_EXP02_22DEC21_P1	Omicron_EXP02_22DEC21_P2	Omicron_EXP06_29DEC21_P1	Omicron_EXP06_29DEC21_P2	Omicron_EXP06_29DEC21_P3	Omicron_EXP03_23DEC21_P1	Omicron_EXP03_23DEC21_P2	Omicron_EXP03_23DEC21_P3	Omicron_EXP03_23DEC21_P4	Omicron_EXP05_28DEC21_P1	Omicron_EXP05_28DEC21_P2
A	4.17958	6.44218	4.78794	4.53605	1.53261	5.13654	5.71646	5.25562	1.96442	2.00959	2.12653	1.89629	1.5421	1.7096
B	3.92307	4.66147	3.45548	5.59099	1.40464	4.57072	5.16194	4.48268	1.65966	1.15726	1.83545	1.7538	1.26693	1.27349
C	2.96966	4.74341	3.89647	26.0819252760327**	1.33199	4.23646	4.12247	4.26595	1.40747	1.36295	1.47684	1.84168	1.63539	1.15889
D	3.29365	5.74955	4.82944	4.51551	1.60415	3.87696	4.2131	6.54928	1.51665	1.43309	1.68505	1.43547	1.19955	0.957868
E	3.19279	5.19678	3.91282	3.72034	1.74704	4.90285	4.925	5.2891	1.838	1.9537	1.66779	1.54716	1.07449	1.13348
F	3.62421	5.99526	4.14944	3.90406	1.45842	3.89323	4.42494	6.57254	1.69084	1.54732	1.77047	1.80624	1.4549	1.15419
G	3.57944	5.16778	3.98723	4.1915	1.36002	3.49986	3.72921	6.9534	1.19733	1.75472	1.65943	2.07671	1.56929	1.36242
H	4.73231	4.53564	4.90576	4.99506	1.60457	6.47957	5.10619	8.68632	1.57876	1.31014	1.51879	1.83478	1.95522	1.66509
				**value excluded as outlier
				from image it looks like debris was part of the size of the foci
		112

## Sheet: omicron_foci #
	foci #			foci #		foci #			foci #				foci #
	EXP01			EXP02		EXP06			EXP03				EXP05
	Omicron_EXP01_21DEC21_P1	Omicron_EXP01_21DEC21_P2	Omicron_EXP01_21DEC21_P3	Omicron_EXP02_22DEC21_P1	Omicron_EXP02_22DEC21_P2	Omicron_EXP06_29DEC21_P1	Omicron_EXP06_29DEC21_P2	Omicron_EXP06_29DEC21_P3	Omicron_EXP03_23DEC21_P1	Omicron_EXP03_23DEC21_P2	Omicron_EXP03_23DEC21_P3	Omicron_EXP03_23DEC21_P4	Omicron_EXP05_28DEC21_P1	Omicron_EXP05_28DEC21_P2
A	80	97	59	73	99	113	122	126	102	118	222	180	214	227
B	49	87	54	84	83	110	86	120	105	130	135	125	125	135
C	51	93	60	73	74	90	91	74	95	90	181	130	145	129
D	46	73	47	75	70	90	97	173	106	110	130	135	123	134
E	51	113	63	65	69	73	80	124	198	128	167	140	103	122
F	65	112	39	71	76	96	99	157	106	130	111	150	110	191
G	60	86	86	65	63	100	101	188	84	138	151	175	136	151
H	90	91	87	92	85	142	127	164	139	113	163	157	197	206
