# Supplementary material for: Altered TMPRSS2 usage by SARS-CoV-2 Omicron impacts infectivity and fusogenicity
Source: Nature. 2022 Feb 1;603(7902):706–14. doi: 10.1038/s41586-022-04474-x (PMC8942856; doi:10.1038/s41586-022-04474-x)
Supplement: Supplementary file 8 — Source Data Extended Data Fig. 2 [file 41586_2022_4474_MOESM8_ESM.xlsx]

## Sheet: exp1
	Sample:	cells/% pos | Geometric Mean (Alexa 647-A)	ACE2 (ng/ml)		normalized MFI				S expression MFI
Wuhan	A1.fcs	5496	30000		2.58271			D1 (Wuhan)	2128
	A2.fcs	5940	10000		2.79135			D3 (Omicron)	537
	A3.fcs	5805	3333.33		2.72791			D5 (Delta)	1736
	A4.fcs	4162	1111.11		1.95583
	A5.fcs	2596	370.37		1.21992
	A6.fcs	1378	123.457		0.647556
	A7.fcs	798	41.1523		0.375
	A8.fcs	504	13.7174		0.236842
	A9.fcs	356	4.57247		0.167293
	A10.fcs	272	1.52416		0.12782
	A11.fcs	337	0.508053		0.158365
	A12.fcs	285	0.169351		0.133929
Omicron	B1.fcs	4152	30000		7.73184
	B2.fcs	3989	10000		7.42831
	B3.fcs	3631	3333.33		6.76164
	B4.fcs	2783	1111.11		5.1825
	B5.fcs	1795	370.37		3.34264
	B6.fcs	1004	123.457		1.86965
	B7.fcs	584	41.1523		1.08752
	B8.fcs	394	13.7174		0.733706
	B9.fcs	292	4.57247		0.543762
	B10.fcs	288	1.52416		0.536313
	B11.fcs	427	0.508053		0.795158
	B12.fcs	479	0.169351		0.891993
Delta	C1.fcs	6399	30000		3.68606
	C2.fcs	7243	10000		4.17224
	C3.fcs	7752	3333.33		4.46544
	C4.fcs	6575	1111.11		3.78744
	C5.fcs	3900	370.37		2.24654
	C6.fcs	1920	123.457		1.10599
	C7.fcs	1042	41.1523		0.60023
	C8.fcs	594	13.7174		0.342166
	C9.fcs	513	4.57247		0.295507
	C10.fcs	286	1.52416		0.164747
	C11.fcs	311	0.508053		0.179147
	C12.fcs	338	0.169351		0.1947

## Sheet: exp2
	Sample:	cells/% positive | Geometric Mean (Alexa 647-A)	ACE2 (ng/ml)	normalized MFI				S expr MFI
Wuhan	A1.fcs	2384	30000	0.717208		Wuhan	E1.fcs	3324
	A2.fcs	2795	10000	0.840854		Alpha	E2.fcs	2138
	A3.fcs	2181	3333.33	0.656137		Delta	E3.fcs	1929
	A4.fcs	1449	1111.11	0.435921		Omicron	E4.fcs	540
	A5.fcs	830	370.37	0.249699
	A6.fcs	485	123.457	0.145909
	A7.fcs	301	41.1523	0.0905535
	A8.fcs	219	13.7174	0.0658845
	A9.fcs	172	4.57247	0.0517449
	A10.fcs	159	1.52416	0.0478339
	A11.fcs	162	0.508053	0.0487365
	A12.fcs	161	0.169351	0.0484356
Alpha	B1.fcs	6266	30000	2.93078
	B2.fcs	5578	10000	2.60898
	B3.fcs	5096	3333.33	2.38354
	B4.fcs	4032	1111.11	1.88587
	B5.fcs	2325	370.37	1.08746
	B6.fcs	1238	123.457	0.579046
	B7.fcs	625	41.1523	0.292329
	B8.fcs	373	13.7174	0.174462
	B9.fcs	237	4.57247	0.110851
	B10.fcs	174	1.52416	0.0813845
	B11.fcs	148	0.508053	0.0692236
	B12.fcs	146	0.169351	0.0682881
Delta	C1.fcs	3503	30000	1.81597
	C2.fcs	4339	10000	2.24935
	C3.fcs	4696	3333.33	2.43442
	C4.fcs	3538	1111.11	1.83411
	C5.fcs	2102	370.37	1.08968
	C6.fcs	1072	123.457	0.555728
	C7.fcs	577	41.1523	0.299119
	C8.fcs	361	13.7174	0.187144
	C9.fcs	240	4.57247	0.124417
	C10.fcs	177	1.52416	0.0917574
	C11.fcs	153	0.508053	0.0793157
	C12.fcs	142	0.169351	0.0736133
Omicron	D1.fcs	2827	30000	5.23519
	D2.fcs	2768	10000	5.12593
	D3.fcs	2460	3333.33	4.55556
	D4.fcs	1820	1111.11	3.37037
	D5.fcs	1098	370.37	2.03333
	D6.fcs	584	123.457	1.08148
	D7.fcs	333	41.1523	0.616667
	D8.fcs	220	13.7174	0.407407
	D9.fcs	164	4.57247	0.303704
	D10.fcs	143	1.52416	0.264815
	D11.fcs	144	0.508053	0.266667
	D12.fcs	150	0.169351	0.277778
