# Supplementary material for: Altered TMPRSS2 usage by SARS-CoV-2 Omicron impacts infectivity and fusogenicity
Source: Nature. 2022 Feb 1;603(7902):706–14. doi: 10.1038/s41586-022-04474-x (PMC8942856; doi:10.1038/s41586-022-04474-x)
Supplement: Supplementary file 9 — Source Data Extended Data Fig. 5 [file 41586_2022_4474_MOESM9_ESM.xlsx]

## Sheet: Sheet1
Early pandemic sera						Delta sera						BNT162b2						mRNA-1273						ChAdOx1						CoronaVac
												Pfizer						Moderna						Oxford-AstraZeneca						Sinovac
												(4w after 2nd dose)						(4w after 2nd dose)						(2-3w after 2nd dose)						(4-6w after 2nd dose)
NT50	ID	B.1.1	Delta	Omicron		NT50	ID	B.1.1	Delta	Omicron		NT50	ID	B.1.1	Delta	Omicron		NT50	ID	B.1.1	Delta	Omicron		NT50	ID	B.1.1	Delta	Omicron		NT50	ID	B.1.1	Delta	Omicron
	PS324	367.4	234.5	41.1			IPK-p117-1	205.1	4209	298.8			#001-3	178.9	84.51	27.16			#128-3	568.6	194.5	20			391015	685.9	775.6	37.11			V01S	892.2	73.3	20
	PS329	4247	3403	147.1			IPK-p118-1	292.1	7499	20			#004-3	312.1	52.72	20			#129-3	1195	1221	137.8			391236	1920	1541	78.1			V02S	20	20	20
	PS362	3654	748.1	531.3			IPK-p123-1	64	399.2	64			#008-3	368	282.6	74.7			#130-3	964.2	477.8	20			391875	397	1445	80.68			V03S	20	20	20
	PS364	3337	821.2	1250			IPK-p125-1	143	1488	60			#009-3	257.6	273.3	20			#131-3	435.5	652.4	20			391927	353.8	203.7	62.98			V04S	414.7	30.5	20
	PS313	457.3	465.2	43.87			IPK-p127-1	142.4	603.8	94.79			#014-3	178.2	101.3	20			#134-3	441.1	657.7	40.14			392015	180.9	729.3	20			V05S	35.28	20	20
	PS314	1095	1297	40.99			IPK-p143-1	7007	7106	298.9			#050-3	594	137.7	20			#135-3	919.3	1410	26			392102	1795	269.7	429.9			V06S	36.54	20	20
	PS330	1209	636	487.9			IPK-p144-1	395.1	2076	145.3			#061-3	256.7	78.08	27.01			#136-3	1964	135.5	20			392111	8226	6475	253.8			V07S	288.5	244.2	20
	PS340	432.2	467.8	127.1			IPK-p149-1	85.62	460.8	20			#062-3	643.5	217.3	34.71			#137-3	261.9	398.1	20									V08S	20	20	20
	PS361	477.1	391	20			IPK-p154-1	206.9	1155	20			#063-3	328.9	203.8	20			#138-3	214.9	308	20									V09S	683.5	20	20
	PS363	1094	632.3	116.9			IPK-p156-1	188	938.9	20			#064-3	351.9	176.5	6.059			#139-3	851.8	5007	23.7
	PS375	9174	2111	73.14									#065-3	693.7	298.1	60.78
	PS379	1684	2060	20									#067-3	226.5	181.1	29.91
													#068-3	287.9	95.5	20
													#070-3	218	70.18	20
	Geomean	1360.3	821.606	103.615			Geomean	243.067	1556.48	61.3534			Geomean	317.467	139.529	24.4199			Geomean	636.381	596.582	27.1564			Geomean	904.185	891.64	85.0298			Geomean	96.8889	31.9753	20
				Detection limit						Detection limit						Detection limit						Detection limit						Detection limit						Detection limit
Fold change (vs B.1.1)	ID	B.1.1	Delta	Omicron		Fold change (vs Delta)	ID	B.1.1	Delta	Omicron		Fold change (vs B.1.1)	ID	B.1.1	Delta	Omicron		Fold change (vs B.1.1)	ID	B.1.1	Delta	Omicron		Fold change (vs B.1.1)	ID	B.1.1	Delta	Omicron		Fold change (vs B.1.1)	ID	B.1.1	Delta	Omicron
	C324	1	1.56674	8.93917			IPK-p117-1	20.5217	1	14.0863			#001-3	1	2.11691	6.58689			#128-3	1	2.92339	28.43			391015	1	0.884348	18.4829			V01S	1	12.1719	44.61
	C329	1	1.24802	28.8715			IPK-p118-1	25.6727	1	374.95			#004-3	1	5.91995	15.605			#129-3	1	0.978706	8.67199			391236	1	1.24594	24.5839			V02S	1	1	1
	C362	1	4.88437	6.87747			IPK-p123-1	6.2375	1	6.2375			#008-3	1	1.30219	4.92637			#130-3	1	2.018	48.21			391875	1	0.27474	4.92067			V03S	1	1	1
	C364	1	4.06357	2.6696			IPK-p125-1	10.4056	1	24.8			#009-3	1	0.942554	12.88			#131-3	1	0.667535	21.775			391927	1	1.73687	5.61766			V04S	1	13.5967	20.735
	PS313	1	0.983018	10.424			IPK-p127-1	4.24017	1	6.36987			#014-3	1	1.75913	8.91			#134-3	1	0.670671	10.989			392015	1	0.248046	9.045			V05S	1	1.764	1.764
	PS314	1	0.844256	26.7138			IPK-p143-1	1.01413	1	23.7738			#050-3	1	4.31373	29.7			#135-3	1	0.651986	35.3577			392102	1	6.65554	4.17539			V06S	1	1.827	1.827
	PS330	1	1.90094	2.47797			IPK-p144-1	5.25437	1	14.2877			#061-3	1	3.28765	9.50389			#136-3	1	14.4945	98.2			392111	1	1.27042	32.4113			V07S	1	1.18141	14.425
	PS340	1	0.923899	3.40047			IPK-p149-1	5.38192	1	23.04			#062-3	1	2.96134	18.5393			#137-3	1	0.657875	13.095									V08S	1	1	1
	PS361	1	1.2202	23.855			IPK-p154-1	5.58241	1	57.75			#063-3	1	1.61384	16.445			#138-3	1	0.697727	10.745									V09S	1	34.175	34.175
	PS363	1	1.73019	9.35843			IPK-p156-1	4.99415	1	46.945			#064-3	1	1.99377	58.0789			#139-3	1	0.170122	35.9409
	PS375	1	4.34581	125.431									#065-3	1	2.32707	11.4133
	PS379	1	0.817476	84.2									#067-3	1	1.25069	7.57272
													#068-3	1	3.01466	14.395
													#070-3	1	3.1063	10.9
	Geomean	1	2.04404	27.7682			Geomean	8.93046	1	59.224			Geomean	1	2.56499	16.104			Geomean	1	2.39305	31.1415			Geomean	1	1.75942	14.1767			Geomean	1	7.524	13.3929
